# Supplementary material for: The Conserved YPX3L Motif in the BK Polyomavirus VP1 Protein Is Important for Viral Particle Assembly but Not for Its Secretion into Extracellular Vesicles
Source: Viruses. 2024 Jul 13;16(7):1124. doi: 10.3390/v16071124 (PMC11281352; doi:10.3390/v16071124)
Supplement: Supplementary file 1 [file viruses-16-01124-s001.zip]

Archive with 14 entries (14 files):
- HPyV 01 alignment.pdf
- HPyV 02 alignment.pdf
- HPyV 03 alignment.pdf
- HPyV 04 alignment.pdf
- HPyV 05 alignment.pdf
- HPyV 06 alignment.pdf
- HPyV 07 alignment.pdf
- HPyV 08 alignment.pdf
- HPyV 09 alignment.pdf
- HPyV 10 alignment.pdf
- HPyV 11 alignment.pdf
- HPyV 12 alignment.pdf
- HPyV 13 alignment.pdf
- SV40 alignment.pdf
